# Supplementary material for: Design and Development of Natural-Product-Derived Nanoassemblies and Their Interactions with Alpha Synuclein
Source: Biomimetics (Basel). 2025 Jan 28;10(2):82. doi: 10.3390/biomimetics10020082 (PMC11852371; doi:10.3390/biomimetics10020082)
Supplement: Supplementary file 1 [file biomimetics-10-00082-s001.zip]

Archive with 1 entries (1 files):
- biomimetics-3421221-supplementary.pdf
